# Supplementary material for: Falling with Style: Bats Perform Complex Aerial Rotations by Adjusting Wing Inertia
Source: PLoS Biol. 2015 Nov 16;13(11):e1002297. doi: 10.1371/journal.pbio.1002297 (PMC4646499; doi:10.1371/journal.pbio.1002297)
Supplement: S1 Table — Values for wings are mean of left and right, which were within 0.1 g. For C. brachyotis the head and trunk were not individually weighed. Dimensions are given as length (longitudinal) × width × thickness. (XLS) [file pbio.1002297.s006.xls]

## Sheet: Sheet1
Anatomical Part	C. brachyotis		C. perspicillata
	mass [g]	dimensions [cm]	mass [g]	dimensions [cm]
head	22.4	12.2 x 4.6 x 2.0	2.96	1.5 x 2.5 x 2.0
trunk			9.67	3.0 x 2.2 x 1.9
wing (each)	2.95	see S2 table	2.46	see S2 Table
total	28.3		17.6
