# Supplementary material for: Falling with Style: Bats Perform Complex Aerial Rotations by Adjusting Wing Inertia
Source: PLoS Biol. 2015 Nov 16;13(11):e1002297. doi: 10.1371/journal.pbio.1002297 (PMC4646499; doi:10.1371/journal.pbio.1002297)
Supplement: S2 Table — Segments labeled in S3 Fig. (XLS) [file pbio.1002297.s007.xls]

## Sheet: S2_Table.csv
Segment	Anatomical part	Wing Part	C. brachyotis	dimensions	C. perspicillata	dimensions
			mass (percent)	(cm)	mass (percent)	(cm)
M1	propatagium	membrane	0.0016	-	0.0015	-
M2	plagiopatagium	membrane	0.0061	-	0.0055	-
M3	plagiopatagium	membrane	0.0008	-	0.0014	-
M4	plagiopatagium	membrane	0.0008	-	0.0014	-
M5	plagiopatagium	membrane	0.0007	-	0.0005	-
M6	plagiopatagium	membrane	0.0006	-	0.0008	-
M7	plagiopatagium	membrane	0.0006	-	0.0001	-
M8	plagiopatagium	membrane	0.0007	-	0.0014	-
M9	dactylopatagium	membrane	0.0004	-	0.0006	-
M10	dactylopatagium	membrane	0.0001	-	0.0004	-
M11	dactylopatagium	membrane	0.0003	-	0	-
M12	dactylopatagium	membrane	0.0003	-	0	-
M13	dactylopatagium	membrane	0.0002	-	0	-
M14	dactylopatagium	membrane	0.0001	-	0.0004	-
M15	dactylopatagium	membrane	0.0002	-	0.0001	-
M16	dactylopatagium	membrane	0.0001	-	0.0004	-
M17	dactylopatagium	membrane	0.0002	-	0.0006	-
M18	dactylopatagium	membrane	0.0003	-	0.0002	-
M19	uropatagium	membrane	0	-	0.0021	-
B1	humerus	arm	0.0309	8.9	0.0533	2.1
B2	forearm	arm	0.0268	14.4	0.0262	4.2
B3	wrist bones	arm	0.0052	point	0.0057	point
B4	metacarpal III	digits	0.0041	7.4	0.0046	3.8
B5	proximal phalanx III	digits	0.0017	7.6	0.0014	1.7
B6	distal phalanx III	digits	0.0008	4.6	0.0008	3
B7	metacarpal IV	digits	0.0018	8.3	0.0024	4
B8	proximal phalanx IV	digits	0.0006	5.2	0.0004	1.4
B9	distal phalanx IV	digits	0.0004	4.7	0.0001	1.2
B10	metacarpal V	digits	0.002	9.1	0.0029	4.3
B11	proximal phalanx V	digits	0.0008	4.6	0.0002	1.3
B12	distal phalanx V	digits	0.0004	4.4	0.0002	1
B13	femur	leg	0.0084	3.8	0.0154	1.5
B14	tibia and foot	leg	0.0064	2.4	0.0092	1.7
		one wing total	0.1044		0.1403
